# Supplementary material for: Distribution and diversity of ‘Tectomicrobia’, a deep-branching uncultivated bacterial lineage harboring rich producers of bioactive metabolites
Source: ISME Commun. 2023 May 29;3:50. doi: 10.1038/s43705-023-00259-z (PMC10227082; doi:10.1038/s43705-023-00259-z)
Supplement: Supplementary file 3 — Table S6 [file 43705_2023_259_MOESM3_ESM.xlsx]

## Sheet: Metabolic Pathways
Supplementary Table 6. Presence/absence of KEGG Orthologs (KOs) or pathway modules (M) in 'Thalassonella' MAGs as indicated by KofamKOALA (K) and BlastKOALA (B) annotations.
				Gb1_17		Gb2_28		Gb6_37		Gb8_16		Gb278_5		Gb305_49		DOM10_77		DOM33_25
				K	B	K	B	K	B	K	B	K	B	K	B	K	B	K	B
Central Carbon Metabolism
Glycolysis (EMP pathway)	EC number	Description	KO/M
	2.7.1.63	polyphosphate glucokinase	K00886	+	+	+	+	+	+	+	+	+	+	+	+	+	+	+	+
	5.3.1.9	glucose-6-phosphate isomerase	K01810	+	+	+	+	+	+	+	+	+	+	+	+	-	-	+	+
			K06859	-	-	-	-	-	-	-	-	-	-	-	-	-	-	-	-
			K13810	-	-	-	-	-	-	-	-	-	-	-	-	-	-	-	-
			K15916	-	-	-	-	-	-	-	-	-	-	-	-	-	-	-	-
	2.7.1.11	6-phosphofructokinase	K00850	-	-	-	-	-	-	-	-	-	-	-	-	-	-	-	-
			K16370	-	-	-	-	-	-	-	-	-	-	-	-	-	-	-	-
			K21071	-	+	-	+	-	+	-	+	-	+	-	+	-	+	-	-
			K24182	-	-	-	-	-	-	-	-	-	-	-	-	-	-	-	-
	4.1.2.13	fructose-bisphosphate aldolase	K01622	-	-	-	-	-	-	-	-	-	-	-	-	-	-	-	-
			K01623	+	+	+	+	+	+	+	+	+	+	+	+	+	+	-	-
			K01624	-	-	-	-	-	-	-	-	-	-	-	-	-	-	-	-
			K11645	-	-	-	-	-	-	-	-	-	-	-	-	-	-	-	-
			K16305	-	-	-	-	-	-	-	-	-	-	-	-	-	-	-	-
			K16306	-	-	-	-	-	-	-	-	-	-	-	-	-	-	-	-
	5.3.1.1	trisephosphate isomerase	K01803	+	+	+	+	+	+	+	+	+	+	+	+	+	+	+	+
	1.2.1.59	glyceraldehyde-3-phosphate dehydrogenase (NAD(P))	K00150	-	+	-	+	-	+	-	+	-	+	-	-	-	-	-	+
	2.7.2.3	phosphoglycerate kinase	K00927	+	+	+	+	+	+	+	+	+	+	+	+	+	+	+	+
	5.4.2.11	phosphoglycerate mutase (2,3-bisphosphoglycerate-dependent)	K01834	-	+	-	-	-	-	-	-	-	-	-	-	-	-	-	-
			K01837	-	-	-	-	-	-	-	-	-	-	-	-	-	-	-	-
			K15634	+	+	+	+	+	+	+	+	-	+	-	+	+	+	+	+
	5.4.2.12	phosphoglycerate mutase (2,3-bisphosphoglycerate-independent)	K15633	-	-	+	+	+	+	+	+	+	+	+	+	+	+	+	+
			K15635	-	-	-	-	-	-	-	-	-	-	-	-	-	-	-	-
	4.2.1.11	enolase	K01689	+	+	+	+	+	+	+	+	+	+	+	+	+	+	+	+
	2.7.1.40	pyruvate kinase	K00873	+	+	+	+	+	+	+	+	+	+	+	+	+	+	+	+
			K12406		-	-	-	-	-	-	-	-	-	-	-	-	-	-	-
TCA cycle	2.3.3.1	citrate synthase	K01647	+	+	+	+	+	+	+	+	+	+	+	+	+	+	+	+
	4.2.1.3	aconitate hydratase	K01681	+	+	+	+	+	+	+	+	+	+	+	+	+	+	+	+
			K01682	-	-	-	-	-	-	-	-	-	-	-	-	+	-	-	-
	1.1.1.41	isocitrate dehydrogenase (NAD+)	K00030	-	+	-	+	-	+	-	+	-	+	-	+	-	+	-	+
	1.2.7.3	2-oxoglutarate/2-oxoacid ferredoxin oxidoreductase	K00174	+	+	+	+	+	+	+	+	+	+	+	+	+	+	+	+
			K00175	+	+	+	+	+	+	+	+	+	+	+	+	+	+	+	+
			K00176	-	-	-	-	-	-	-	-	-	-	-	-	-	-	-	-
			K00177	-	-	-	-	-	-	-	-	-	-	-	-	-	-	-	-
	6.2.1.5	succinyl-CoA synthetase	K01899	-	-	-	-	-	-	-	-	-	-	-	-	-	-	-	-
			K01900	-	-	-	-	-	-	-	-	-	-	-	-	-	-	-	-
			K01902	+	+	+	+	+	+	+	+	+	+	+	+	+	+	+	+
			K01903	+	+	+	+	+	+	+	+	+	+	+	+	+	+	+	+
	1.3.5.1	succinate dehydrogenase (ubiquinone) flavoprotein subunit	K00234	-	-	-	-	-	-	-	-	-	-	-	-	-	-	-	-
			K00235	-	-	-	-	-	-	-	-	-	-	-	-	-	-	-	-
			K00239	+	+	+	+	+	+	+	+	+	+	+	+	+	+	+	+
			K00240	+	+	+	+	+	+	+	+	+	+	+	+	+	+	+	+
	4.2.1.2	fumarate hydratase	K01675	-	-	-	-	-	-	-	-	-	-	-	-	-	-	-	-
			K01676	+	+	+	+	+	+	+	+	+	+	-	-	+	+	+	+
			K01677	-	-	-	-	-	-	-	-	-	-	-	-	-	-	-	-
			K01678	-	-	-	-	-	-	-	-	-	-	-	-	-	-	-	-
			K01679	-	-	-	-	-	-	-	-	-	-	-	-	-	-	-	-
			K01774	-	-	-	-	-	-	-	-	-	-	-	-	-	-	-	-
	1.1.1.37	malate dehydrogenase	K00024	+	+	+	+	+	+	+	+	+	+	+	+	-	-	-	-
			K00025	-	-	-	-	-	-	-	-	-	-	-	-	-	-	-	-
			K00026	-	-	-	-	-	-	-	-	-	-	-	-	-	-	-	-
Pentose phosphate pathway	1.1.1.49	glucose-6-phosphate 1-dehydrogenase	K00036	-	-	-	-	-	-	-	-	-	-	-	-	-	-	-	-
	3.1.1.31	6-phosphogluconolactonase	K01057	-	-	-	-	-	-	-	-	-	-	-	-	-	-	-	-
			K07404	+	+	+	+	+	-	+	+	+	+	+	+	+	+	+	+
			K13937	-	-	-	-	-	-	-	-	-	-	-	-	-	-	-	-
	1.1.1.44	6-phosphogluconate dehydrogenase	K00033	-	-	-	-	-	-	-	-	+	-	-	-	-	-	-	-
	5.3.1.6	ribose 5-phosphate isomerase A	K01807	+	+	+	+	+	+	+	+	+	+	+	+	+	+	+	+
			K01808	-	-	-	-	-	-	-	-	-	-	-	-	-	-	-	-
	5.1.3.1	ribulose-phosphate 3-epimerase	K01783	+	+	+	+	+	+	+	+	+	+	+	+	+	+	+	+
	2.2.1.1	transketolase	K00615	-	+	-	+	-	+	-	+	-	+	-	+	-	+	-	+
	2.2.1.2	transaldolase	K13810	-	-	-	-	-	-	-	-	-	-	-	-	-	-	-	-
			K00616	-	-	-	+	-	-	-	-	-	-	-	-	-	-	-	-
Aerobic metabolism
Oxidative phosphorylation	EC number	Description	KO/M
	7.1.1.2	NADH-quinone oxidoreductase	M00144	+	+	+	+	+	+	+	+	+	+	+	+	+	+	+	+
	1.3.5.1	succinate dehydrogenase	M00149	+	+	+	+	+	+	+	+	+	+	+	+	+	+	+	+
	7.1.1.9	cytochrome c oxidase, prokaryotes	M00155	+	+	+	+	+	+	+	+	+	+	+	+	+	+	+	+
	7.1.2.2	F-type ATPase	M00157	+	+	+	+	+	+	+	+	+	+	+	+	+	+	+	+
Oxygen tolerance	1.11.1.6	catalase	K03781	-	+	+	+	+	+	+	+	+	+	+	+	+	+	-	-
			K19885	-	-	-	-	-	-	-	-	-	-	-	-	-	-	-	-
	1.15.1.1	superoxide dismutase	K00518	+	+	+	+	+	+	+	+	+	+	+	+	+	+	+	+
			K04564	+	+	+	+	+	+	+	+	+	+	+	+	-	-	-	-
			K04565	-	-	-	-	-	-	-	-	-	-	-	-	+	+	+	+
			K16627	-	-	-	-	-	-	-	-	-	-	-	-	-	-	-	-
Fermentation
Pyruvate fermentation to (S)-acetoin and (S,S)-butanediol	EC number	Description	KO/M
	2.2.1.6	acetolactate synthase	K01652	+	+	+	+	+	+	+	+	+	+	+	+	+	+	+	+
			K01653	+	+	+	+	+	+	-	+	+	+	+	+	+	+	+	+
			K11258	-	-	-	-	-	-	-	-	-	-	-	-	-	-	-	-
	1.1.1.-1.1.1.76, 1.1.1.304	meso-butanediol dehydrogenase / (S,S)-butanediol dehydrogenase / diacetyl reductase	K03366	+	+	+	+	+	+	+	+	+	+	+	+	+	+	+	+
			K18009	+	-	+	-	+	-	+	-	+	-	+	-	+	+	+	-
CoA-transferase family III	2.8.3.16	formyl-CoA transferase	K07749	+	+	+	+	+	+	+	+	+	+	+	+	+	+	+	+
	2.8.3.19	CoA:oxalate CoA-transferase	K18702	+	+	+	+	+	+	+	-	+	+	+	+	+	+	+	+
	2.8.3.15	benzylsuccinate CoA-transferase	K07543	+	-	+	-	+	-	+	-	+	-	+	-	+	-	+	-
			K07544	+	-	+	-	+	-	+	-	+	-	+	-	+	-	+	-
Energy metabolism
Methanol oxidation	EC number	Description	KO/M
	1.1.2.7	methanol dehydrogenase (cytochrome c)	K14028	-	-	-	-	-	-	-	-	-	-	-	-	-	-	-	-
			K14029	-	-	-	-	-	-	-	-	-	-	-	-	-	-	-	-
	1.1.2.10	lanthanide-dependent methanol dehydrogenase	K23995	+	+	+	+	+	+	+	+	+	+	+	+	+	+	+	+
	1.1.1.284	formaldehyde dehydrogenase (NAD- and glutathione-dependent)	K00121	-	+	-	+	-	+	-	+	-	+	-	+	-	+	-	+
Oxalate degradation	2.8.3.2	oxalate CoA-transferase	-	-	-	-	-	-	-	-	-	-	-	-	-	-	-	-	-
	4.1.1.8	oxalyl-CoA decarboxylase	K01577	-	+	-	+	-	+	-	+	-	+	-	+	-	+	-	+
	2.8.3.16	formyl-CoA transferase	K07749	+	+	+	+	+	+	+	+	+	+	+	+	+	+	+	+
	1.17.1.9	formate dehydrogenase	K00122	-	-	-	-	-	-	-	-	-	-	-	-	-	-	-	-
			K00123	+	+	+	+	+	+	+	+	+	+	+	+	+	+	+	+
			K00126	-	-	-	-	-	-	-	-	-	-	-	-	-	-	-	-
			K22515	+	-	+	+	+	+	+	+	+	+	+	+	+	+	+	+
	-	oxalate:formate antiporter	K08177	+	-	+	-	+	-	+	-	+	-	+	-	+	-	+	-
Amino acid biosynthesis
Serine	EC number	Description	KO/M
	1.1.1.95	D-3-phosphoglycerate dehydrogenase / 2-oxoglutarate reductase	K00058	+	+	+	+	+	+	+	+	+	+	+	+	+	+	+	+
	2.6.1.52	phosphoserine aminotransferase	K00831	+	+	+	+	+	+	+	+	+	+	+	+	+	+	+	+
	3.1.3.3	phosphoserine phosphatase	K01079	-	-	-	-	-	-	-	-	-	-	-	-	-	-	-	-
Threonine	2.7.2.4	aspartate kinase	K00928	+	+	+	+	+	+	+	+	+	+	+	+	+	+	+	+
	1.2.1.11	aspartate-semialdehyde dehydrogenase	K00133	+	+	+	+	+	+	+	+	+	+	+	+	+	+	+	+
	1.1.1.3	homoserine dehydrogenase	K00003	+	+	+	+	+	+	+	+	+	+	+	+	+	+	+	+
	2.7.1.39	homoserine kinase	K00872	+	+	+	+	+	+	+	+	+	+	+	+	-	-	+	+
	4.2.3.1	threonine synthase	K01733	+	+	+	+	+	+	+	+	+	+	+	+	+	+	+	+
Methionine	2.7.2.4	aspartate kinase	K00928	+	+	+	+	+	+	+	+	+	+	+	+	+	+	+	+
	1.2.1.11	aspartate-semialdehyde dehydrogenase	K00133	+	+	+	+	+	+	+	+	+	+	+	+	+	+	+	+
	1.1.1.13	homoserine dehydrogenase	K00003	+	+	+	+	+	+	+	+	+	+	+	+	+	+	+	+
	2.3.1.46	homoserine O-succinyltransferase/O-acetyltransferase	K00651	+	+	+	+	+	+	+	+	+	+	+	+	+	+	+	+
	2.5.1.48	cystathionine gamma-synthase	K01739	+	+	+	+	+	+	+	+	+	+	+	+	+	+	+	+
	4.4.1.13	kynurenine---oxoglutarate transaminase / cysteine-S-conjugate beta-lyase / glutamine---phenylpyruvate transaminase	K00816	-	-	-	-	-	-	-	-	-	-	-	-	-	-	-	-
	2.1.1.13	5-methyltetrahydrofolate--homocysteine methyltransferase	K00548	+	+	+	+	+	+	+	+	+	+	+	+	+	+	+	+
	2.1.1.14	5-methyltetrahydropteroyltriglutamate--homocysteine methyltransferase	K00549	+	+	+	+	+	+	+	+	+	+	+	+	+	+	+	+
Valine/Isoleucin	2.2.1.6	acetolactate synthase	K01652	+	+	+	+	+	+	+	+	+	+	+	+	+	+	+	+
			K01653	+	+	+	+	+	+	+	+	+	+	+	+	+	+	+	+
			K11258	-	-	-	-	-	-	-	-	-	-	-	-	-	-	-	-
	1.1.1.86	ketol-acid reductoisomerase	K00053	+	+	+	+	+	+	+	+	+	+	+	+	-	-	-	-
	4.2.1.9	dihydroxy-acid dehydratase	K01687	+	+	+	+	+	+	+	+	+	+	+	+	+	+	+	+
	2.6.1.42	branched-chain amino acid aminotransferase	K00826	+	+	+	+	+	+	+	+	+	+	+	+	+	+	+	+
Leucine	2.3.3.13	2-isopropylmalate synthase	K01649	+	+	+	+	+	+	+	+	+	+	+	+	+	+	+	+
	4.2.1.33	3-isopropylmalate dehydratase	K01702	-	-	-	-	-	-	-	-	-	-	-	-	-	-	-	-
	1.1.1.85	3-isopropylmalate dehydrogenase	K00052	+	+	+	+	+	+	+	+	+	+	+	+	+	+	+	+
	2.6.1.42	branched-chain amino acid aminotransferase	K00826	+	+	+	+	+	+	+	+	+	+	+	+	+	+	+	+
Lysine	2.7.2.4	aspartate kinase	K00928	+	+	+	+	+	+	+	+	+	+	+	+	+	+	+	+
	1.2.1.11	aspartate-semialdehyde dehydrogenase	K00133	+	+	+	+	+	+	+	+	+	+	+	+	+	+	+	+
	4.3.3.7	4-hydroxy-tetrahydrodipicolinate synthase	K01714	+	+	+	+	+	+	+	+	+	+	+	+	+	+	+	+
	1.17.1.8	4-hydroxy-tetrahydrodipicolinate reductase	K00215	+	+	+	+	+	+	+	+	+	+	+	+	+	+	+	+
	2.6.1.83	LL-diaminopimelate aminotransferase	K10206	-	+	-	+	-	+	-	+	-	+	-	+	-	-	-	-
	5.1.1.7	diaminopimelate epimerase	K01778	+	+	+	+	+	+	+	+	+	+	+	+	-	-	+	+
	4.1.1.20	diaminopimelate decarboxylase	K01586	+	+	+	+	+	+	+	+	+	+	+	+	-	+	-	-
Ornithine	2.3.1.1	N-acetylglutamate synthase	K11067	-	-	-	-	-	-	-	-	-	-	-	-	-	-	-	-
	2.7.2.8	acetylglutamate kinase	K00930	+	+	+	+	+	+	+	+	+	+	+	+	+	+	+	+
	1.2.1.38	N-acetyl-gamma-glutamyl-phosphate reductase	K00145	+	+	+	+	+	+	+	+	+	+	+	+	+	+	+	+
	2.6.1.11	acetylornithine aminotransferase	K00818	-	-	-	-	-	-	-	-	-	-	-	-	-	-	-	-
	2.3.1.35	glutamate N-acetyltransferase / amino-acid N-acetyltransferase	K00620	+	+	+	+	+	+	+	+	+	+	+	+	+	+	-	-
Arginine	2.1.3.3	ornithine carbamoyltransferase	K00611	+	+	+	+	+	+	+	+	+	+	+	+	+	+	+	+
	6.3.4.5	argininosuccinate synthase	K01940	+	+	+	+	+	+	+	+	+	+	+	+	+	+	-	-
	4.3.2.1	argininosuccinate lyase	K01755	+	+	+	+	+	+	+	+	+	+	+	+	+	+	+	+
Proline	2.7.2.11	glutamate 5-kinase	K00931	+	+	+	+	+	+	+	+	+	+	+	+	+	+	+	+
	1.2.1.41	glutamate-5-semialdehyde dehydrogenase	K00147	+	+	+	+	+	+	+	+	+	+	+	+	-	-	-	-
	1.5.1.2	pyrroline-5-carboxylate reductase	K00286	+	+	+	+	+	+	+	+	+	+	+	+	-	-	+	+
Tryptophan	4.1.3.27	anthranilate synthase	K01656	-	-	-	-	-	-	-	-	-	-	-	-	-	-	-	-
			K01657	-	-	-	-	-	-	-	-	-	-	-	-	-	-	-	-
			K01658	+	+	+	+	+	+	+	+	+	+	+	+	+	+	+	+
			K13497	-	-	-	-	-	-	-	-	-	-	-	-	-	-	-	-
			K13501	-	-	-	-	-	-	-	-	-	-	-	-	-	-	-	-
			K13503	-	+	-	+	-	+	-	+	-	+	-	+	-	+	-	+
	2.4.2.18	anthranilate phosphoribosyltransferase	K00766	+	+	+	+	+	+	+	+	+	+	+	+	+	+	+	+
	5.3.1.24	anthranilate synthase / indole-3-glycerol phosphate synthase / phosphoribosylanthranilate isomerase	K13501	-	-	-	-	-	-	-	-	-	-	-	-	-	-	-	-
	4.1.1.48	indole-3-glycerol phosphate synthase	K01609	+	-	+	+	+	+	+	+	+	+	+	+	+	+	+	+
			K01656	-	-	-	-	-	-	-	-	-	-	-	-	-	-	-	-
			K13498	-	-	-	-	-	-	-	-	-	-	-	-	-	-	-	-
			K13501	-	-	-	-	-	-	-	-	-	-	-	-	-	-	-	-
	4.2.1.20	tryptophan synthase	K01694	-	-	-	-	+	-	-	-	-	-	-	-	-	-	-	-
Phenylalanine	5.4.99.5	chorismate mutase	K01850	-	-	-	-	-	-	-	-	-	-	-	-	-	-	-	-
	4.2.1.51	prephenate dehydratase	K04518	+	-	+	-	+	-	+	-	-	-	-	-	+	-	+	-
	4.2.1.91	arogenate/prephenate dehydratase	K05359	-	-	-	-	-	-	-	-	-	-	-	-	-	-	-	-
	2.6.1.57	aromatic-amino-acid transaminase	K00832	-	-	-	-	-	-	-	-	-	-	-	-	-	-	-	-
Chorismate	2.5.1.54	3-deoxy-7-phosphoheptulonate synthase	K01626	-	-	-	-	-	-	-	-	-	-	-	-	-	-	-	+
	4.2.3.4	3-dehydroquinate synthase	K01735	+	+	+	+	+	+	+	+	+	+	+	+	+	+	+	+
	4.2.1.10	3-dehydroquinate dehydratase / shikimate dehydrogenase	K13832	-	-	-	-	-	-	-	-	-	-	-	-	-	-	-	-
	1.1.1.25	shikimate dehydrogenase	K00014	+	+	+	+	+	+	+	+	+	+	+	+	+	+	+	+
	2.7.1.71	shikimate kinase	K00891	+	+	+	+	-	+	+	+	+	+	+	+	+	+	-	+
	2.5.1.19	3-phosphoshikimate 1-carboxyvinyltransferase	K00800	+	+	+	+	+	+	+	+	+	+	+	+	+	+	-	-
	4.2.3.5	chorismate synthase	K01736	+	+	+	+	+	+	+	+	+	+	+	+	+	+	+	+
Metabolism of cofactors and vitamins
	EC number	Description	KO/M
Thiamine salvage pathway	2.7.1.49	hydroxymethylpyrimidine/phosphomethylpyrimidine kinase / thiaminase	K00877	-	-	-	-	-	-	-	-	-	-	-	-	-	-	-	-
			K00941	-	+	-	+	-	+	-	+	+	+	+	+	+	+	+	+
			K14153	-	-	-	-	-	-	-	-	-	-	-	-	-	-	-	-
			K21219	-	-	-	-	-	-	-	-	-	-	-	-	-	-	-	-
	2.7.1.50	hydroxyethylthiazole kinase	K00878	-	-	-	-	-	-	-	-	-	-	-	-	-	-	-	-
			K14154	-	-	-	-	-	-	-	-	-	-	-	-	-	-	-	-
	2.5.1.3	thiamine-phosphate pyrophosphorylase	K00788	+	+	+	+	+	+	+	+	+	+	+	+	+	+	+	+
			K14153	-	-	-	-	-	-	-	-	-	-	-	-	-	-	-	-
			K14154	-	-	-	-	-	-	-	-	-	-	-	-	-	-	-	-
			K21219	-	-	-	-	-	-	-	-	-	-	-	-	-	-	-	-
			K21220	-	-	-	-	-	-	-	-	-	-	-	-	-	-	-	-
Riboflavin biosynthesis	3.5.4.25	GTP cyclohydrolase II	K01497	+	-	+	-	+	-	+	-	+	-	+	-	+	-	+	-
			K14652	+	+	+	+	+	+	+	+	+	+	+	+	+	+	+	+
	3.5.4.26	diaminohydroxyphosphoribosylaminopyrimidine deaminase	K01498	-	-	-	-	-	-	-	-	-	-	-	-	-	-	-	-
			K11752	+	+	+	+	+	+	+	+	+	+	+	+	+	+	+	+
	1.1.1.193	5-amino-6-(5-phosphoribosylamino)uracil reductase	K00082	-	-	-	-	-	-	-	-	-	-	-	-	-	-	-	-
			K11752	+	+	+	+	+	+	+	+	+	+	+	+	+	+	+	+
	3.1.3.104	5-amino-6-(5-phospho-D-ribitylamino)uracil phosphatase	K20860	-	-	-	-	-	-	-	-	-	-	-	-	-	-	-	-
			K20861	-	-	-	-	-	-	-	-	-	-	-	-	-	-	-	-
			K20862	-	-	-	-	-	-	-	-	-	-	-	-	-	-	-	-
			K21063	-	-	-	-	-	-	-	-	-	-	-	-	-	-	-	-
			K21064	+	-	+	-	+	-	+	-	+	-	+	-	+	-	+	-
			K22912	-	-	-	-	-	-	-	-	-	-	-	-	-	-	-	-
	4.1.99.12	3,4-dihydroxy 2-butanone 4-phosphate synthase	K02858	+	-	+	-	+	-	+	-	-	-	-	-	+	-	+	-
			K14652	+	+	+	+	+	+	+	+	+	+	+	+	+	+	+	+
	2.5.1.78	6,7-dimethyl-8-ribityllumazine synthase	K00794	+	+	+	+	+	+	+	+	+	+	+	+	+	+	+	+
	2.5.1.9	riboflavin synthase	K00793	+	+	+	+	+	+	+	+	+	+	+	+	+	+	+	+
	2.7.1.26	riboflavin kinase	K00861	-	-	-	-	-	-	-	-	-	-	-	-	-	-	-	-
			K11753	+	+	+	+	+	+	+	+	+	+	+	+	+	+	+	+
			K20884	-	-	-	-	-	-	-	-	-	-	-	-	-	-	-	-
	2.7.7.2	FAD synthetase	K00953	+	-	+	-	+	-	+	-	+	-	+	-	+	-	+	-
			K11753	+	+	+	+	+	+	+	+	+	+	+	+	+	+	+	+
			K14656	-	-	-	-	-	-	-	-	-	-	-	-	-	-	-	-
			K22949	-	-	-	-	-	-	+	-	-	-	-	-	-	-	-	-
Pyridoxal biosynthesis	4.3.3.6	pyridoxal 5'-phosphate synthase pdxS subunit	K06215	+	+	+	+	+	+	+	+	+	+	+	+	+	+	-	-
		pyridoxal 5'-phosphate synthase pdxT subunit	K08681	+	+	+	+	+	+	+	+	+	+	+	+	+	+	-	-
NAD biosynthesis	6.3.5.1	NAD+ synthase (glutamine-hydrolysing)	K01950	+	+	+	+	+	+	+	+	+	+	+	+	+	+	-	-
	2.7.7.18	nicotinate-nucleotide adenylyltransferase	K00969	+	+	+	+	+	+	+	+	+	+	+	+	+	+	+	+
			K06210	-	-	-	-	-	-	-	-	-	-	-	-	-	-	-	-
	2.4.2.19	nicotinate-nucleotide pyrophosphorylase (carboxylating)	K00767	+	+	+	+	+	+	+	+	+	+	+	+	+	+	+	+
	2.5.1.72	quinolinate synthase	K03517	+	+	+	+	+	+	+	+	+	+	+	+	+	+	+	+
	1.4.3.16	L-aspartate oxidase	K00278	-	-	-	-	-	-	-	-	-	-	-	-	-	-	-	-
	1.4.1.21	aspartate dehydrogenase	K06989	-	-	-	-	-	-	-	-	-	-	-	-	-	-	-	-
Pantothenate biosynthesis	2.6.1.42	branched-chain amino acid aminotransferase	K00826	+	+	+	+	+	+	+	+	+	+	+	+	+	+	+	+
	2.1.2.11	3-methyl-2-oxobutanoate hydroxymethyltransferase	K00606	+	+	-	-	+	+	-	-	+	+	+	+	+	+	+	+
	1.1.1.169	2-dehydropantoate 2-reductase	K00077	+	+	+	+	+	+	+	+	+	+	+	+	+	+	+	+
			K24263	-	-	-	-	-	-	-	-	-	-	-	-	-	-	-	-
	6.3.2.1	pantoate--beta-alanine ligase	K01918	+	+	+	+	+	+	+	+	+	+	+	+	+	+	+	+
			K13799	-	-	-	-	-	-	-	-	-	-	-	-	-	-	-	-
	4.1.1.11	aspartate 1-decarboxylase	K01579	-	-	-	-	-	-	-	-	-	-	-	-	-	-	-	-
			K18933	-	-	-	-	-	-	-	-	-	-	-	-	-	-	-	-
			K18966	-	-	-	-	-	-	-	-	-	-	-	-	-	-	-	-
			K24264	-	-	-	-	-	-	-	-	-	-	-	-	-	-	-	-
CoA biosynthesis	2.7.1.33	pantothenate kinase	K00867	-	-	-	-	-	-	-	-	-	-	-	-	-	-	-	-
			K01947	-	-	-	-	-	-	-	-	-	-	-	-	-	-	-	-
			K03525	+	+	+	+	+	+	+	+	+	+	+	+	+	+	+	+
			K09680	-	-	-	-	-	-	-	-	-	-	-	-	-	-	-	-
	6.3.2.5	phosphopantothenate---cysteine ligase (CTP)	K13038	+	+	+	+	+	+	+	+	+	+	+	+	+	+	+	+
			K21977	-	-	-	-	-	-	-	-	-	-	-	-	-	-	-	-
	4.1.1.36	phosphopantothenoylcysteine decarboxylase	K01598	-	-	-	-	-	-	-	-	-	-	-	-	-	-	-	-
			K13038	+	+	+	+	+	+	+	+	+	+	+	+	+	+	+	+
	2.7.7.3	pantetheine-phosphate adenylyltransferase	K00954	+	+	+	+	+	+	+	+	+	+	+	+	+	+	+	+
			K02201	-	-	-	-	-	-	-	-	-	-	-	-	-	-	-	-
			K02318	-	-	-	-	-	-	-	-	-	-	-	-	-	-	-	-
	2.7.1.24	dephospho-CoA kinase	K00859	+	+	+	+	+	+	+	+	+	+	+	+	+	+	+	+
			K02318	-	-	-	-	-	-	-	-	-	-	-	-	-	-	-	-
Lipoic acid biosynthesis	2.3.1.181	lipoyl(octanoyl) transferase	K03801	-	-	-	-	-	-	-	-	-	-	-	-	-	-	-	-
			K23734	+	+	+	+	+	+	+	+	+	+	+	+	+	+	+	+
			K23735	-	-	-	-	-	-	-	-	-	-	-	-	-	-	-	-
			K23763	-	-	-	-	-	-	-	-	-	-	-	-	-	-	-	-
	2.8.1.8	lipoyl synthase	K03644	+	+	+	+	+	+	+	+	+	+	+	+	+	+	+	+
Molybdenum cofactor biosynthesis	4.1.99.22	GTP 3',8-cyclase	K03639	+	+	+	+	+	+	+	+	+	+	+	+	+	+	+	+
			K20967	-	-	-	-	-	-	-	-	-	-	-	-	-	-	-	-
	4.6.1.17	cyclic pyranopterin monophosphate synthase	K03637	+	+	+	+	+	+	+	+	+	+	+	+	+	+	+	+
			K20967	-	-	-	-	-	-	-	-	-	-	-	-	-	-	-	-
	2.8.1.12	molybdopterin synthase	K03635	+	+	+	-	+	-	+	-	+	+	+	+	+	-	+	-
			K21142	-	-	-	-	-	-	-	-	-	-	-	-	-	-	-	-
	2.7.7.75	molybdopterin adenylyltransferase	K03831	-	-	-	-	-	-	-	-	-	-	-	-	-	-	-	-
			K03638	+	+	+	+	+	+	+	+	+	+	+	+	+	+	+	+
			K15376	+	-	+	-	+	-	+	-	+	-	+	-	+	-	-	-
	2.10.1.1	molybdopterin molybdotransferase	K03750	+	-	+	+	+	+	+	+	+	+	+	+	+	+	+	+
			K15376	+	-	+	-	+	-	+	-	+	-	+	-	+	-	-	-
Siroheme biosynthesis	1.2.1.70	glutamyl-tRNA reductase	K02492	+	+	+	+	+	+	+	+	+	+	+	+	+	+	+	+
	5.4.3.8	glutamate-1-semialdehyde 2,1-aminomutase	K01845	+	+	+	+	+	+	+	+	+	+	+	+	+	+	+	+
	4.2.1.24	porphobilinogen synthase	K01698	+	+	+	+	+	+	+	+	+	+	+	+	+	+	+	+
	2.5.1.61	hydroxymethylbilane synthase	K01749	+	+	+	+	-	+	+	+	+	+	+	+	+	+	+	+
	4.2.1.75	uroporphyrinogen-III synthase	K01719	+	+	+	-	+	-	+	-	+	-	+	-	+	-	+	-
			K13542	-	+	-	+	-	+	-	+	-	+	-	+	-	+	-	+
			K13543	-	-	-	-	-	-	-	-	-	-	-	-	-	-	-	-
	2.1.1.107	uroporphyrin-III C-methyltransferase	K00589	-	-	-	-	-	-	-	-	-	-	-	-	-	-	-	-
			K02302	-	-	-	-	-	-	-	-	-	-	-	-	-	-	-	-
			K02303	+	-	+	+	+	+	+	+	+	+	+	+	+	+	+	+
			K02496	-	-	-	-	-	-	-	-	+	-	-	-	-	-	-	-
			K13542	-	+	-	+	-	+	-	+	-	+	-	+	-	+	-	+
			K13543	-	-	-	-	-	-	-	-	-	-	-	-	-	-	-	-
	1.3.1.76	precorrin-2 dehydrogenase	K02302	-	-	-	-	-	-	-	-	-	-	-	-	-	-	-	-
			K02304	+	+	+	+	+	+	+	+	+	+	+	+	+	+	-	-
	4.99.1.4	sirohydrochlorin ferrochelatase	K03794	-	-	-	-	-	-	-	-	-	-	-	-	-	-	-	-
			K02302	-	-	-	-	-	-	-	-	-	-	-	-	-	-	-	-
			K02304	+	+	+	+	+	+	+	+	+	+	+	+	+	+	-	-
Heme biosynthesis	1.2.1.70	glutamyl-tRNA reductase	K02492	+	+	+	+	+	+	+	+	+	+	+	+	+	+	+	+
	5.4.3.8	glutamate-1-semialdehyde 2,1-aminomutase	K01845	+	+	+	+	+	+	+	+	+	+	+	+	+	+	+	+
	4.2.1.24	porphobilinogen synthase	K01698	+	+	+	+	+	+	+	+	+	+	+	+	+	+	+	+
	2.5.1.61	hydroxymethylbilane synthase	K01749	+	+	+	+	+	+	+	+	+	+	+	+	+	+	+	+
	4.2.1.75	uroporphyrinogen-III synthase	K01719	+	-	+	-	+	-	+	-	+	-	+	-	+	-	+	-
			K13542	-	+	-	+	-	+	-	+	-	+	-	+	-	+	-	+
			K13543	-	-	-	-	-	-	-	+	-	-	-	-	-	-	-	-
	4.1.1.37	uroporphyrinogen decarboxylase	K01599	+	+	+	+	+	+	+	+	+	+	+	+	+	+	+	+
	1.3.3.15	protoporphyrinogen/coproporphyrinogen III oxidase	K00231	+	+	+	+	+	+	+	+	+	+	+	+	+	+	+	+
	4.99.1.9	protoporphyrin/coproporphyrin ferrochelatase	K01772	+	+	+	+	+	+	+	+	+	+	+	+	+	+	+	+
	1.3.98.5	hydrogen peroxide-dependent heme synthase	K00435	+	+	+	+	+	+	+	+	+	+	+	+	+	+	-	-

## Sheet: ABC transporters
Supplementary Table 6. Presence/absence of KEGG Orthologs (KOs) or pathway modules (M) in 'Thalassonella' MAGs as indicated by KofamKOALA (K) and BlastKOALA (B) annotations.
			Gb1_17		Gb2_28		Gb6_37		Gb8_16		Gb278_5		Gb305_49		DOM10_77		DOM33_25
			K	B	K	B	K	B	K	B	K	B	K	B	K	B	K	B
Mineral and organic ion transporters	protein	KOs
Tungstate	tupA	K05772	+	+	+	+	+	+	+	+	+	+	+	+	+	+	+	+
	tupB	K05773	+	+	+	+	+	+	+	+	+	+	+	+	+	+	+	+
	tupC	K06857	+	+	+	+	+	+	+	+	+	+	+	+	+	+	+	+
Molybdate	modA	K02020	+	+	+	+	+	+	+	+	+	+	+	+	+	+	+	+
	modB	K02018	+	+	+	+	+	+	+	+	+	+	+	+	+	+	+	+
	modC	K02017	+	+	+	+	+	+	+	+	+	+	+	+	+	+	+	+
	modF	K05776	-	-	-	-	-	-	-	-	-	-	-	-	-	-	-	-
Iron (III)	afuA	K02012	+	+	+	+	+	+	+	+	+	+	+	+	+	+	+	+
	afuB	K02011	+	+	+	+	+	+	+	+	+	+	+	+	+	+	+	+
	afuC	K02010	+	+	+	+	+	+	+	+	+	+	+	+	+	+	+	+
Glycine betaine/Putrescine	proX	K02002	+	+	+	+	+	+	+	+	+	+	+	+	+	+	+	+
	proW	K02001	+	+	+	+	-	-	+	+	+	+	+	+	+	+	+	+
	proV	K02000	+	+	+	+	-	-	+	+	+	+	+	+	+	+	+	+
Oligosaccharide, polyol, lipid transporters	protein	KOs
Maltose/maltodextrin	malE	K10108	-	-	-	-	-	-	-	-	-	-	-	-	-	-	-	-
	malF	K10109	-	-	-	-	-	-	-	-	-	-	-	-	-	-	-	-
	malG	K10110	-	-	-	-	-	-	-	-	-	-	-	-	-	-	-	-
	malK	K10111	+	+	+	+	+	+	+	+	+	+	+	+	+	+	+	+
Galactose oligomer/ Maltooligosaccharide	ganO	K15770	-	-	-	-	-	-	-	-	-	-	-	-	-	-	-	-
	ganP	K15771	-	-	-	-	-	-	-	-	-	-	-	-	-	-	-	-
	ganQ	K15772	-	-	-	-	-	-	-	-	-	-	-	-	-	-	-	-
	msmX	K10112	+	+	+	+	+	+	+	+	+	+	+	+	+	+	+	+
Raffinose/Stachyose/Melibiose	msmE	K10117	-	-	-	-	-	-	-	-	-	-	-	+	-	-	-	-
	msmF	K10118	-	-	-	-	-	-	-	-	-	-	-	+	-	-	-	-
	msmG	K10119	-	-	-	-	-	-	-	-	-	-	-	-	-	-	-	-
	msmK	K10112	+	+	+	+	+	+	+	+	+	+	+	+	+	+	+	+
a-Glucoside	aglE	K10232	-	-	-	-	-	-	-	-	-	-	-	-	-	-	-	-
	aglF	K10233	-	-	-	-	-	-	-	-	-	-	-	-	-	-	-	-
	aglG	K10234	-	-	-	-	-	-	-	-	-	-	-	-	-	-	-	-
	aglK	K10235	+	+	+	+	+	+	+	+	+	+	+	+	+	+	+	+
Trehalose	treS	K17311	-	+	-	+	-	+	-	+	-	+	-	+	-	+	-	+
	treT	K17312	-	+	-	+	-	+	-	+	-	+	-	+	-	+	-	+
	treU	K17313	-	+	-	+	-	+	-	+	-	+	-	+	-	+	-	+
	treV	K17314	-	-	-	-	-	-	-	-	-	-	-	-	-	-	-	-
Cellobiose	cebE	K10240	-	-	-	-	-	-	-	-	-	-	-	-	-	-	-	-
	cebF	K10241	-	-	-	-	-	-	-	-	-	-	-	-	-	-	-	-
	cebG	K10242	-	-	-	-	-	-	-	-	-	-	-	-	-	-	-	-
	msiK	K10112	+	+	+	+	+	+	+	+	+	+	+	+	+	+	+	+
N,N'-Diacetylchitobiose	dasA	K17329	-	-	-	-	-	-	-	-	-	-	-	-	-	-	-	-
	dasB	K17330	-	-	-	-	-	-	-	-	-	-	-	-	-	-	-	-
	dasC	K17331	-	-	-	-	-	-	-	-	-	-	-	-	-	-	-	-
	msiK	K10112	+	+	+	+	+	+	+	+	+	+	+	+	+	+	+	+
Phospholipid	mlaC	K07323	+	+	+	+	+	+	+	+	-	-	+	-	+	+	+	+
	mlaD	K02067	+	+	+	+	+	+	+	+	-	-	-	-	-	+	+	+
	mlaE	K02066	+	+	+	+	+	+	+	+	+	+	+	+	+	+	+	+
	mlaF	K02065	+	+	+	+	+	+	+	+	+	+	+	+	+	+	+	+
	mlaB	K07122	-	-	-	-	-	-	-	-	-	-	-	-	-	-	-	-
Monosaccharide transporters	protein	KOs
Glycose/Mannose	gtsA	K17315	-	-	-	-	-	-	-	-	-	-	-	-	-	-	-	-
	gtsB	K17316	-	-	-	-	-	-	-	-	-	-	-	-	-	-	-	-
	gtsC	K17317	-	-	-	-	-	-	-	-	-	-	-	-	-	-	-	-
	malK	K10112	+	+	+	+	+	+	+	+	+	+	+	+	+	+	+	+
myo-Inositol 1-phosphate	inoE	K17237	+	+	+	+	-	-	-	-	-	-	-	-	-	-	-	-
	inoF	K17238	+	+	+	+	-	-	-	-	-	-	-	-	-	-	-	-
	inoG	K17239	+	+	+	+	-	-	-	-	-	-	-	-	-	-	-	-
	inoK	K17240	+	+	+	+	-	-	-	-	-	-	-	-	-	-	-	-
Phosphate and amino acid transporters	protein	KOs
Phosphate	pstS	K02040	+	+	+	+	+	+	+	+	+	+	+	+	+	+	+	+
	pstC	K02037	+	+	+	+	+	+	+	+	-	+	-	+	+	+	+	+
	pstA	K02038	+	+	+	+	+	+	+	+	+	+	+	+	+	+	+	+
	pstB	K02036	+	+	+	+	+	+	+	+	+	+	+	+	+	+	-	-
General L-amino acid	aapJ	K09969	+	+	+	+	+	+	+	+	+	+	+	+	+	+	+	+
	aapQ	K09970	+	+	+	+	+	+	+	+	+	+	+	+	+	+	+	+
	aapM	K09971	+	+	+	+	+	+	+	+	+	+	+	+	+	+	+	+
	aapP	K09972	+	+	+	+	+	+	+	+	+	+	+	+	+	+	+	+
Branched-chain amino acid	livK	K01999	+	+	+	+	+	+	+	+	+	+	+	+	+	+	+	+
	livH	K01997	+	+	+	+	+	+	+	+	+	+	+	+	+	+	+	+
	livM	K01998	+	+	+	+	+	+	+	+	+	+	+	+	+	+	+	+
	livG	K01995	+	+	+	+	+	+	+	+	+	+	+	+	+	+	+	+
	livF	K01996	+	+	+	+	+	+	+	+	+	+	+	+	+	+	+	+
Urea	urtA	K11959	+	+	+	+	+	+	+	+	+	+	+	+	-	+	+	+
	urtB	K11960	+	+	+	+	+	+	+	+	+	+	+	+	-	-	+	+
	urtC	K11961	+	+	+	+	+	+	+	+	+	+	+	+	-	-	+	+
	urtD	K11962	+	+	+	+	+	+	+	+	+	+	+	+	-	-	+	+
	urtE	K11963	+	+	+	+	+	+	+	+	+	+	+	+	-	-	+	+
Peptide trasporters	protein	KOs
oligopeptide	oppA	K15580	-	-	-	-	-	-	-	-	-	-	-	-	-	-	-	-
	oppB	K15581	-	-	-	-	-	-	-	-	-	-	-	-	-	-	-	-
	oppC	K15582	-	-	-	-	-	-	-	-	-	-	-	-	-	-	-	-
	oppD	K15583	+	+	+	+	+	+	+	+	+	+	+	+	+	+	+	+
	oppF	K10823	+	+	+	+	+	+	+	+	+	+	+	+	+	+	-	+
microcin C	yejA	K13893	+	+	+	+	+	+	+	+	+	+	+	+	+	+	+	+
	yejB	K13894	+	+	+	+	+	+	+	+	+	+	+	+	+	+	+	+
	yejE	K13895	+	+	+	+	+	+	+	+	+	+	+	+	+	+	+	+
	yejF	K13896	+	+	+	+	+	+	+	+	+	+	+	+	+	+	+	+
Metallic cation transporters	protein	KOs
Zinc	znuA	K09815	-	+	-	+	-	+	-	+	-	+	-	+	+	+	-	+
	znuB	K09816	-	+	-	+	-	+	-	+	-	-	-	-	-	+	-	+
	znuC	K09817	-	-	-	-	-	-	-	-	-	-	-	-	-	-	-	-
ABC-2 and other transporters	protein	KOs
Lipo-oligosaccharide	nodJ	K09694	+	+	+	+	+	+	+	+	+	+	+	+	+	+	+	+
	nodI	K09695	+	+	+	+	+	+	+	+	+	+	+	+	+	+	+	+
Lipoprotein	lolC_E	K09808	+	+	+	+	+	+	+	+	+	+	+	+	+	+	-	-
	lolD	K09810	+	+	+	+	+	+	+	+	+	+	+	+	+	+	-	-
Heme	ccmD	K02196	-	-	-	-	-	-	-	-	-	-	-	-	-	-	-	-
	ccmC	K02195	+	+	+	+	+	+	+	+	+	+	+	+	+	+	+	-
	ccmB	K02194	+	+	+	+	+	+	+	+	+	+	+	+	+	+	+	+
	ccmA	K02193	+	+	+	+	+	+	+	+	+	+	+	+	+	+	+	+
Lipopolysaccharide	lptF	K07091	+	+	+	+	+	+	+	+	+	+	+	+	+	+	+	+
	lptG	K11720	+	+	+	+	+	+	+	+	+	+	+	+	+	+	+	+
	lptB	K06861	+	+	+	+	+	+	+	+	+	+	+	+	+	+	+	+
